# Supplementary material for: Identification of the Promoter Antisense Transcript Enhancing the Transcription of the Equine Herpesvirus-1 Immediate-Early Gene
Source: Viruses. 2024 Jul 25;16(8):1195. doi: 10.3390/v16081195 (PMC11360796; doi:10.3390/v16081195)
Supplement: Supplementary file 1 [file viruses-16-01195-s001.zip]

Archive with 1 entries (1 files):
- viruses-3031879-supplementary.pdf
